# Supplementary material for: ONTbarcoder and MinION barcodes aid biodiversity discovery and identification by everyone, for everyone
Source: BMC Biol. 2021 Sep 29;19:217. doi: 10.1186/s12915-021-01141-x (PMC8479912; doi:10.1186/s12915-021-01141-x)
Supplement: Supplementary file 1 — Additional file 1. Tag sets developed for MinION barcoding. [file 12915_2021_1141_MOESM1_ESM.xlsx]

## Sheet: 192Set
tag	sequence
HM001	AGCAATCGCGCAC
HM002	AGTGGACCAACAA
HM003	ATAATATTCGGCA
HM004	ATGCTAGACATCG
HM005	ATGTTAAATGGAG
HM006	CAATCGATGGGCC
HM007	CAGGAACAACGCC
HM008	CCGAGATTGGCCG
HM009	CCTCCAACCGCTG
HM010	CTTGAGGTGAAGA
HM011	GCCCTATAACACA
HM012	GCGCTCTCCTACG
HM013	GCTTTGCTTGGCG
HM014	GGCCTATTAAGTT
HM015	GTATTCGCCTGGT
HM016	TAATAGGCTTCTG
HM017	TATCGCAAGAACA
HM018	TCCAGAGAAGAGA
HM019	TCTTCCTCCTCAA
HM020	TGCTAATACCAAT
HM021	TGGTCTCATGCGT
HM022	TTAAGCACCTGAA
HM023	TTAGGTGAATTTG
HM024	TTCATAACAGAAG
HM025	TTCATCGGTCTTA
HM026	AATAGAACTGCCT
HM027	AATGGCCGGTTCA
HM028	ACATTGTTATAGC
HM029	ACCGGATCTGCGA
HM030	ACTCCCAACCAAC
HM031	ACTTAACGTTAGC
HM032	AGCCACCGAAGCG
HM033	AGGCCGTCCTTGT
HM034	AGTAACTTGTTCC
HM035	CAAGACTCTACAC
HM036	CAAGTCCACTATG
HM037	CCGTTGGAGAACT
HM038	CCTACAAGAATAC
HM039	CGAGGATTCGATC
HM040	CTCCAATTCCTTC
HM041	CTTAAGAAGGTGC
HM042	GAAGGCGGCACCT
HM043	GACTTCTGTGGAC
HM044	GCAAGCCTGATTC
HM045	GCCATCCACAAGA
HM046	GCTCTTAATGATG
HM047	GCTGAGTGACCGT
HM048	GGACATTATAACA
HM049	GGCGCGAGATATA
HM050	GGTTAGGCGCATA
HM051	GTCACATAGATTG
HM052	TAACACTGGCTAC
HM053	TACTGACCTCGCC
HM054	TAGGTAAGAGTCT
HM055	TCTAATTGGACTC
HM056	TCTCCATCAACCT
HM057	TGGTCTTGGAACC
HM058	TGTATAGCGGAGC
HM059	TTACGGAGGCTCA
HM060	AACCGTATTGAAC
HM061	AAGGCGCCATGGC
HM062	AATTCCGTGGCGA
HM063	CATCTAAGGTGTA
HM064	CCTAGGATCGGAA
HM065	CGCACCGAATAAT
HM066	CTATGCGTCAAAT
HM067	CTCCTCCAGTTGC
HM068	CTGTATCTCGGTT
HM069	CTTTACTACAATG
HM070	GACAAGATTCCTA
HM071	GAGAAGCCGGCTG
HM072	GAGTGTGGTCAAG
HM073	GGATACCTCCTCT
HM074	GGCCACACGTTAA
HM075	GGTGTATCCTCCA
HM076	GGTTCCATGTAAG
HM077	GTTCTCCGGCCTG
HM078	GTTGCTGCCAGAA
HM079	GTTGGTTGTGTTC
HM080	AAGCGGAGCCAAT
HM081	AGGCCACATCCAG
HM082	CAGGGTATGAATA
HM083	CCAACTATCAGCT
HM084	CCGCACCATGACC
HM085	CCGGCGGAATGAG
HM086	CGTGTTACACCTT
HM087	GCCATGCTATTAT
HM088	TCCGTAATGCGCG
HM089	TTGGATGCGCGCT
HM090	ACAACAACGACAA
HM091	ACACGGCTGTCAT
HM092	CGCCTTACTGCCA
HM093	CTACAGAGTTGGT
HM094	GAGCCGTGGTGTT
HM095	GCAGAATTGTCTT
HM096	GTATGTTACGCTG
HM097	AACCAGCGCCTAG
HM098	AACCATTCTCACC
HM099	AACCTGGAAGCCT
HM100	AAGGCTGTATAAG
HM101	AAGGTACCGGCGA
HM102	AATGCAATATGTC
HM103	AATTCACGGAGAA
HM104	ACAAGGTTGACGC
HM105	ACACAACTGAGGT
HM106	ACACACCACCTCC
HM107	ACGTACATCCACA
HM108	ACTCACTTGTAAT
HM109	ACTCGCGGTGCCA
HM110	ACTTGAAGGCCAA
HM111	AGAACAGCATCGA
HM112	CAAGAGTCAATGT
HM113	CAGAGTTCTTAAT
HM114	CATCTTCTGCCTT
HM115	CATTGTAGAGTGA
HM116	CCACCTCTTCGCG
HM117	CCAGCGCAATTCC
HM118	CCGCGGTAAGTAA
HM119	CCTAGGCGGAGGT
HM120	CCTCTCGGCGGTT
HM121	CCTGAATCATCTA
HM122	CCTTAGCATTGTT
HM123	CGCTACCGCACCA
HM124	CGGAATTAGATAT
HM125	CGGATTGGTAGGC
HM126	CGGTCGCGCCATT
HM127	CGTAAGAGGCGGA
HM128	CGTGCTTATCTTG
HM129	CGTTAACCATAAT
HM130	CGTTGTATTGCTA
HM131	CTAAGACTAAGGA
HM132	CTATGTCCGTATT
HM133	CTCCTTATTATCC
HM134	CTGGCCAAGACGC
HM135	CTTACAAGCAGTT
HM136	CTTCTATTGTTGT
HM137	GAAGGATAGCCTG
HM138	GACCACACCGGAT
HM139	GAGAACTTCGGAG
HM140	GAGACACGGACTT
HM141	GAGAGTGGATACC
HM142	GAGATGGTAGTTA
HM143	GCAATAAGGAGCG
HM144	GCAGCAGGTTATT
HM145	GCCATTGCCGTAA
HM146	GCCTCCTGGTGAG
HM147	GCCTCTTCGAATA
HM148	GCGTTGCAGCTCC
HM149	GCTGCGGACACAC
HM150	GGAGATAATCGAA
HM151	GGATAGAGGTATG
HM152	GGCACCACGCGTT
HM153	GGCGTGCTCTTCA
HM154	GGTGAAGGTGGTC
HM155	GTAGGTGTGGCTT
HM156	GTATGTTGGATAA
HM157	GTCAACAATTCTG
HM158	GTCGTGAAGCTAG
HM159	GTGGTGTCCGCAG
HM160	GTGTCAAGGTCCG
HM161	GTTCGGTCCACCG
HM162	TAATGTTGCCAAC
HM163	TACCGGCCTAATC
HM164	TAGTAAGGAAGAT
HM165	TATCGGATACAGT
HM166	TCAATTAACAACC
HM167	TCATGAGTAGCAC
HM168	TCCAATGCTCGGT
HM169	TCCGATCACGTGC
HM170	TCTGGTTGCTACT
HM171	TGCGATGTCTGAC
HM172	TGGTCAACCTTGC
HM173	TGGTTAGAACCAG
HM174	TTATTCCTTCCGC
HM175	TTCTTGGCCGCGG
HM176	TTGCACGCAAGGC
HM177	TTGCCGCCGACCT
HM178	TTGGTGGCTTGAT
HM179	TTGTGGCGGCGTC
HM180	TTTCGGCATCGGC
HM181	AACGGCCTTGAGG
HM182	ACCAAGCAACCGG
HM183	ACGCATGGCGTGG
HM184	CGGATTCAAGAGG
HM185	GAATACTCCGAGG
HM186	GGAATCGTTCCGG
HM187	GTAGAGATCACGG
HM188	TATGTGTAACAGG
HM189	TGAACGGAGATGG
HM190	TTATCATAGCCGG
HM191	TTGCCAGCTTAGG
HM192	ATTCTTCTTATGG

## Sheet: 100Set
tag	sequence
HL001	ATCCGGTCGGAGA
HL002	CTGAGGTGATCAG
HL003	AGTGTCCTGCTAG
HL004	ATAAGCAATTCGA
HL005	ATCTAACAGGACC
HL006	CATTATATAGCCA
HL007	CCTGATTACGTAA
HL008	CTAATACACACCG
HL009	TTATGACCGTTGC
HL010	TTCTCGGCCGCAT
HL011	TTGGCGGTAAGAA
HL012	ACTTGTGCACCTG
HL013	CATGCCTTGATAC
HL014	CTGACGTTCGGTA
HL015	GAGGAGAGACACA
HL016	GCCGGTCCAAGTG
HL017	TTGCGTCTCACGC
HL018	TTATTCGCACACT
HL019	TGCACAGGCGGCA
HL020	AACATGTGGTAAG
HL021	ACGCGCTCTTATA
HL022	CAATGTTAATGGT
HL023	CTAGGATATAGTT
HL024	CTGTAGGCGAGGA
HL025	CTGTCGAGGCGAC
HL026	GACTAATGAGGAA
HL027	TATCCGTAATCAT
HL028	TCCTGGAGGATAA
HL029	TCTACTGTTGTGC
HL030	TGTATATTCAGCG
HL031	ACATCAGTAGTTC
HL032	AGCGCTGGACCAA
HL033	CAAGATCGGTACC
HL034	CCAGCCTGACGGT
HL035	CCGAAGCCGGTTC
HL036	CCGAGCAGCTGTT
HL037	CCTCCGCACAATC
HL038	CTCTAACCTATTA
HL039	GCACCTTGACATA
HL040	TAAGCGTGCTGAA
HL041	TTCGGCACAGGAG
HL042	AGACTCGATTGAG
HL043	ATCCTTCTGTTCT
HL044	CGTTACTTAGGTC
HL045	CTGGTTGGCTATC
HL046	GCACCAACGATTG
HL047	TCTTATGCATAAC
HL048	TTAGGTGTGGACC
HL049	TTCTTCTGGAACA
HL050	AGCAAGTGGCTCT
HL051	TCAAGTCACTAAT
HL052	ATGAAGACTACTG
HL053	CACCGGTAGAACC
HL054	CAGAACAACGCAT
HL055	CCTGCCGAGAACG
HL056	GTGATGGAGCGGT
HL057	TACGAACTATAGC
HL058	TACGGACCGCTCA
HL059	TGGACGCTAGATC
HL060	AGTCTTCACCTCC
HL061	AGTGCTTATCCGT
HL062	ATCGCTGCCTGGC
HL063	ATGCTTGCGACAG
HL064	CAATCCTCAAGAG
HL065	CATGCACACCTCT
HL066	CGGAGAATATTAT
HL067	GAGCGAAGGTAGT
HL068	GGCGACTGTTCCT
HL069	GTCAGTTAACGAC
HL070	TCCACAGATACAG
HL071	TCGAGTTGTAACT
HL072	TCGGTCTTAGACG
HL073	TCTAAGGAGTTAT
HL074	TCTATCTCTCGCT
HL075	TGTGAAGTTGCCA
HL076	TTACCATTCCTCA
HL077	AGATTCTACACAA
HL078	ATGCGATTAATTG
HL079	CCGTAGTGTTGAT
HL080	CCTGTACCATTGT
HL081	GGCTGTTACAACA
HL082	GGTTCAATGACGC
HL083	GGTTCCTGCACTT
HL084	GTCCAACTTCAGT
HL085	GTCCAGGCCTTCT
HL086	GTGACGCCGTATT
HL087	TGCAGCAACCAGC
HL088	TGGACATGGCATT
HL089	TGGTGGTCATTCA
HL090	TTACCAGAGCCTG
HL091	TTCCGCGGCATAG
HL092	ACAACCATTGGCA
HL093	AGCCTAGCCAACT
HL094	ATAATCGAGGCTT
HL095	CTGAGTCAGAAGT
HL096	GATAGGCGCCTTG
HL097	GCGACAAGCACCG
HL098	GCTCCTACTGCCA
HL099	GTAGCCTATGGCG
HL100	GTTAGACAATACT
