# Supplementary material for: ONTbarcoder and MinION barcodes aid biodiversity discovery and identification by everyone, for everyone
Source: BMC Biol. 2021 Sep 29;19:217. doi: 10.1186/s12915-021-01141-x (PMC8479912; doi:10.1186/s12915-021-01141-x)
Supplement: Supplementary file 2 — Additional file 2. Sample demultiplexing file. [file 12915_2021_1141_MOESM2_ESM.csv]

O103743_MOD59	TCTGATGCGACC	AACTCGTGTCTG	GGTCAACAAATCATAAAGATATTGG	TAAACTTCAGGGTGACCAAAAAATCA
O103744_MOD59	TCTGATGCGACC	ACAATTCGGCGA	GGTCAACAAATCATAAAGATATTGG	TAAACTTCAGGGTGACCAAAAAATCA
O103745_MOD59	TCTGATGCGACC	ACCGAGGATGTA	GGTCAACAAATCATAAAGATATTGG	TAAACTTCAGGGTGACCAAAAAATCA
O103746_MOD59	TCTGATGCGACC	ACGCTCATGTGT	GGTCAACAAATCATAAAGATATTGG	TAAACTTCAGGGTGACCAAAAAATCA
O103747_MOD59	TCTGATGCGACC	ACGGTATAGCAT	GGTCAACAAATCATAAAGATATTGG	TAAACTTCAGGGTGACCAAAAAATCA
O103748_MOD59	TCTGATGCGACC	ACGTTAGGTGCC	GGTCAACAAATCATAAAGATATTGG	TAAACTTCAGGGTGACCAAAAAATCA
O103749_MOD59	TCTGATGCGACC	CAGGCCAGTCTA	GGTCAACAAATCATAAAGATATTGG	TAAACTTCAGGGTGACCAAAAAATCA
O103750_MOD59	TCTGATGCGACC	CATCCTGCCTTG	GGTCAACAAATCATAAAGATATTGG	TAAACTTCAGGGTGACCAAAAAATCA
O103751_MOD59	TCTGATGCGACC	CATGCAGTTAGT	GGTCAACAAATCATAAAGATATTGG	TAAACTTCAGGGTGACCAAAAAATCA
O103752_MOD59	TCTGATGCGACC	CCAGTGCTCTAG	GGTCAACAAATCATAAAGATATTGG	TAAACTTCAGGGTGACCAAAAAATCA
O103753_MOD59	TCTGATGCGACC	CCTATAGGAGTT	GGTCAACAAATCATAAAGATATTGG	TAAACTTCAGGGTGACCAAAAAATCA
O103754_MOD59	TCTGATGCGACC	CGCTGTACGTCA	GGTCAACAAATCATAAAGATATTGG	TAAACTTCAGGGTGACCAAAAAATCA
O103755_MOD59	TCTGATGCGACC	GAAGATCCATCG	GGTCAACAAATCATAAAGATATTGG	TAAACTTCAGGGTGACCAAAAAATCA
O103756_MOD59	TCTGATGCGACC	GACGGTTCCATA	GGTCAACAAATCATAAAGATATTGG	TAAACTTCAGGGTGACCAAAAAATCA
O103757_MOD59	TCTGATGCGACC	GATCTGCGTCTT	GGTCAACAAATCATAAAGATATTGG	TAAACTTCAGGGTGACCAAAAAATCA
O103758_MOD59	TCTGATGCGACC	GATTCCTACGAC	GGTCAACAAATCATAAAGATATTGG	TAAACTTCAGGGTGACCAAAAAATCA
O103759_MOD59	TCTGATGCGACC	GCCTGACGATAA	GGTCAACAAATCATAAAGATATTGG	TAAACTTCAGGGTGACCAAAAAATCA
O103760_MOD59	TCTGATGCGACC	GCTTATTGTGCG	GGTCAACAAATCATAAAGATATTGG	TAAACTTCAGGGTGACCAAAAAATCA
O103761_MOD59	TCTGATGCGACC	TACTTAATGCGC	GGTCAACAAATCATAAAGATATTGG	TAAACTTCAGGGTGACCAAAAAATCA
O103762_MOD59	TCTGATGCGACC	TCCAGAACAGAC	GGTCAACAAATCATAAAGATATTGG	TAAACTTCAGGGTGACCAAAAAATCA
O103763_MOD59	TCTGATGCGACC	TCTACCAACGCG	GGTCAACAAATCATAAAGATATTGG	TAAACTTCAGGGTGACCAAAAAATCA
O103764_MOD59	TCTGATGCGACC	TCTGAGTTCGTG	GGTCAACAAATCATAAAGATATTGG	TAAACTTCAGGGTGACCAAAAAATCA
O103765_MOD59	TCTGATGCGACC	TCTGATGCGACC	GGTCAACAAATCATAAAGATATTGG	TAAACTTCAGGGTGACCAAAAAATCA
O104527_MOD67	TGCGGCTTGGTT	AACTCGTGTCTG	GGTCAACAAATCATAAAGATATTGG	TAAACTTCAGGGTGACCAAAAAATCA
O104528_MOD67	TGCGGCTTGGTT	ACAATTCGGCGA	GGTCAACAAATCATAAAGATATTGG	TAAACTTCAGGGTGACCAAAAAATCA
O104529_MOD67	TGCGGCTTGGTT	ACCGAGGATGTA	GGTCAACAAATCATAAAGATATTGG	TAAACTTCAGGGTGACCAAAAAATCA
O104530_MOD67	TGCGGCTTGGTT	ACGCTCATGTGT	GGTCAACAAATCATAAAGATATTGG	TAAACTTCAGGGTGACCAAAAAATCA
O104531_MOD67	TGCGGCTTGGTT	ACGGTATAGCAT	GGTCAACAAATCATAAAGATATTGG	TAAACTTCAGGGTGACCAAAAAATCA
O104532_MOD67	TGCGGCTTGGTT	ACGTTAGGTGCC	GGTCAACAAATCATAAAGATATTGG	TAAACTTCAGGGTGACCAAAAAATCA
O104533_MOD67	TGCGGCTTGGTT	CAGGCCAGTCTA	GGTCAACAAATCATAAAGATATTGG	TAAACTTCAGGGTGACCAAAAAATCA
O104534_MOD67	TGCGGCTTGGTT	CATCCTGCCTTG	GGTCAACAAATCATAAAGATATTGG	TAAACTTCAGGGTGACCAAAAAATCA
O104535_MOD67	TGCGGCTTGGTT	CATGCAGTTAGT	GGTCAACAAATCATAAAGATATTGG	TAAACTTCAGGGTGACCAAAAAATCA
O104536_MOD67	TGCGGCTTGGTT	CCAGTGCTCTAG	GGTCAACAAATCATAAAGATATTGG	TAAACTTCAGGGTGACCAAAAAATCA
O104537_MOD67	TGCGGCTTGGTT	CCTATAGGAGTT	GGTCAACAAATCATAAAGATATTGG	TAAACTTCAGGGTGACCAAAAAATCA
O104538_MOD67	TGCGGCTTGGTT	CGCTGTACGTCA	GGTCAACAAATCATAAAGATATTGG	TAAACTTCAGGGTGACCAAAAAATCA
O104539_MOD67	TGCGGCTTGGTT	GAAGATCCATCG	GGTCAACAAATCATAAAGATATTGG	TAAACTTCAGGGTGACCAAAAAATCA
O104540_MOD67	TGCGGCTTGGTT	GACGGTTCCATA	GGTCAACAAATCATAAAGATATTGG	TAAACTTCAGGGTGACCAAAAAATCA
O104541_MOD67	TGCGGCTTGGTT	GATCTGCGTCTT	GGTCAACAAATCATAAAGATATTGG	TAAACTTCAGGGTGACCAAAAAATCA
O104542_MOD67	TGCGGCTTGGTT	GATTCCTACGAC	GGTCAACAAATCATAAAGATATTGG	TAAACTTCAGGGTGACCAAAAAATCA
O104543_MOD67	TGCGGCTTGGTT	GCCTGACGATAA	GGTCAACAAATCATAAAGATATTGG	TAAACTTCAGGGTGACCAAAAAATCA
O104544_MOD67	TGCGGCTTGGTT	GCTTATTGTGCG	GGTCAACAAATCATAAAGATATTGG	TAAACTTCAGGGTGACCAAAAAATCA
O104545_MOD67	TGCGGCTTGGTT	TACTTAATGCGC	GGTCAACAAATCATAAAGATATTGG	TAAACTTCAGGGTGACCAAAAAATCA
O104546_MOD67	TGCGGCTTGGTT	TCCAGAACAGAC	GGTCAACAAATCATAAAGATATTGG	TAAACTTCAGGGTGACCAAAAAATCA
O104547_MOD67	TGCGGCTTGGTT	TCTACCAACGCG	GGTCAACAAATCATAAAGATATTGG	TAAACTTCAGGGTGACCAAAAAATCA
O104548_MOD67	TGCGGCTTGGTT	TCTGAGTTCGTG	GGTCAACAAATCATAAAGATATTGG	TAAACTTCAGGGTGACCAAAAAATCA
O104549_MOD67	TGCGGCTTGGTT	TCTGATGCGACC	GGTCAACAAATCATAAAGATATTGG	TAAACTTCAGGGTGACCAAAAAATCA
O89318_MOD01	CATGCAGTTAGT	AACTCGTGTCTG	GGTCAACAAATCATAAAGATATTGG	TAAACTTCAGGGTGACCAAAAAATCA
O89319_MOD01	CATGCAGTTAGT	ACAATTCGGCGA	GGTCAACAAATCATAAAGATATTGG	TAAACTTCAGGGTGACCAAAAAATCA
O89320_MOD01	CATGCAGTTAGT	ACCGAGGATGTA	GGTCAACAAATCATAAAGATATTGG	TAAACTTCAGGGTGACCAAAAAATCA
O89321_MOD01	CATGCAGTTAGT	ACGCTCATGTGT	GGTCAACAAATCATAAAGATATTGG	TAAACTTCAGGGTGACCAAAAAATCA
O89322_MOD01	CATGCAGTTAGT	ACGGTATAGCAT	GGTCAACAAATCATAAAGATATTGG	TAAACTTCAGGGTGACCAAAAAATCA
O89323_MOD01	CATGCAGTTAGT	ACGTTAGGTGCC	GGTCAACAAATCATAAAGATATTGG	TAAACTTCAGGGTGACCAAAAAATCA
O89324_MOD01	CATGCAGTTAGT	CAGGCCAGTCTA	GGTCAACAAATCATAAAGATATTGG	TAAACTTCAGGGTGACCAAAAAATCA
O89325_MOD01	CATGCAGTTAGT	CATCCTGCCTTG	GGTCAACAAATCATAAAGATATTGG	TAAACTTCAGGGTGACCAAAAAATCA
O89326_MOD01	CATGCAGTTAGT	CATGCAGTTAGT	GGTCAACAAATCATAAAGATATTGG	TAAACTTCAGGGTGACCAAAAAATCA
O89327_MOD01	CATGCAGTTAGT	CCAGTGCTCTAG	GGTCAACAAATCATAAAGATATTGG	TAAACTTCAGGGTGACCAAAAAATCA
O89328_MOD01	CATGCAGTTAGT	CCTATAGGAGTT	GGTCAACAAATCATAAAGATATTGG	TAAACTTCAGGGTGACCAAAAAATCA
O89329_MOD01	CATGCAGTTAGT	CGCTGTACGTCA	GGTCAACAAATCATAAAGATATTGG	TAAACTTCAGGGTGACCAAAAAATCA
O89330_MOD01	CATGCAGTTAGT	GAAGATCCATCG	GGTCAACAAATCATAAAGATATTGG	TAAACTTCAGGGTGACCAAAAAATCA
O89331_MOD01	CATGCAGTTAGT	GACGGTTCCATA	GGTCAACAAATCATAAAGATATTGG	TAAACTTCAGGGTGACCAAAAAATCA
O89332_MOD01	CATGCAGTTAGT	GATCTGCGTCTT	GGTCAACAAATCATAAAGATATTGG	TAAACTTCAGGGTGACCAAAAAATCA
O89333_MOD01	CATGCAGTTAGT	GATTCCTACGAC	GGTCAACAAATCATAAAGATATTGG	TAAACTTCAGGGTGACCAAAAAATCA
O89334_MOD01	CATGCAGTTAGT	GCCTGACGATAA	GGTCAACAAATCATAAAGATATTGG	TAAACTTCAGGGTGACCAAAAAATCA
O89335_MOD01	CATGCAGTTAGT	GCTTATTGTGCG	GGTCAACAAATCATAAAGATATTGG	TAAACTTCAGGGTGACCAAAAAATCA
O89336_MOD01	CATGCAGTTAGT	TACTTAATGCGC	GGTCAACAAATCATAAAGATATTGG	TAAACTTCAGGGTGACCAAAAAATCA
O89337_MOD01	CATGCAGTTAGT	TCCAGAACAGAC	GGTCAACAAATCATAAAGATATTGG	TAAACTTCAGGGTGACCAAAAAATCA
O89338_MOD01	CATGCAGTTAGT	TCTACCAACGCG	GGTCAACAAATCATAAAGATATTGG	TAAACTTCAGGGTGACCAAAAAATCA
O89339_MOD01	CATGCAGTTAGT	TCTGAGTTCGTG	GGTCAACAAATCATAAAGATATTGG	TAAACTTCAGGGTGACCAAAAAATCA
O89340_MOD01	CATGCAGTTAGT	TCTGATGCGACC	GGTCAACAAATCATAAAGATATTGG	TAAACTTCAGGGTGACCAAAAAATCA
O89341_MOD01	CATGCAGTTAGT	TGCGGCTTGGTT	GGTCAACAAATCATAAAGATATTGG	TAAACTTCAGGGTGACCAAAAAATCA
O89342_MOD01	CCAGTGCTCTAG	AACTCGTGTCTG	GGTCAACAAATCATAAAGATATTGG	TAAACTTCAGGGTGACCAAAAAATCA
O89343_MOD01	CCAGTGCTCTAG	ACAATTCGGCGA	GGTCAACAAATCATAAAGATATTGG	TAAACTTCAGGGTGACCAAAAAATCA
O89344_MOD01	CCAGTGCTCTAG	ACCGAGGATGTA	GGTCAACAAATCATAAAGATATTGG	TAAACTTCAGGGTGACCAAAAAATCA
O89345_MOD01	CCAGTGCTCTAG	ACGCTCATGTGT	GGTCAACAAATCATAAAGATATTGG	TAAACTTCAGGGTGACCAAAAAATCA
O89346_MOD01	CCAGTGCTCTAG	ACGGTATAGCAT	GGTCAACAAATCATAAAGATATTGG	TAAACTTCAGGGTGACCAAAAAATCA
O89347_MOD01	CCAGTGCTCTAG	ACGTTAGGTGCC	GGTCAACAAATCATAAAGATATTGG	TAAACTTCAGGGTGACCAAAAAATCA
O89348_MOD01	CCAGTGCTCTAG	CAGGCCAGTCTA	GGTCAACAAATCATAAAGATATTGG	TAAACTTCAGGGTGACCAAAAAATCA
O89349_MOD01	CCAGTGCTCTAG	CATCCTGCCTTG	GGTCAACAAATCATAAAGATATTGG	TAAACTTCAGGGTGACCAAAAAATCA
O89350_MOD01	CCAGTGCTCTAG	CATGCAGTTAGT	GGTCAACAAATCATAAAGATATTGG	TAAACTTCAGGGTGACCAAAAAATCA
O89351_MOD01	CCAGTGCTCTAG	CCAGTGCTCTAG	GGTCAACAAATCATAAAGATATTGG	TAAACTTCAGGGTGACCAAAAAATCA
O89352_MOD01	CCAGTGCTCTAG	CCTATAGGAGTT	GGTCAACAAATCATAAAGATATTGG	TAAACTTCAGGGTGACCAAAAAATCA
O89353_MOD01	CCAGTGCTCTAG	CGCTGTACGTCA	GGTCAACAAATCATAAAGATATTGG	TAAACTTCAGGGTGACCAAAAAATCA
O89354_MOD01	CCAGTGCTCTAG	GAAGATCCATCG	GGTCAACAAATCATAAAGATATTGG	TAAACTTCAGGGTGACCAAAAAATCA
O89355_MOD01	CCAGTGCTCTAG	GACGGTTCCATA	GGTCAACAAATCATAAAGATATTGG	TAAACTTCAGGGTGACCAAAAAATCA
O89356_MOD01	CCAGTGCTCTAG	GATCTGCGTCTT	GGTCAACAAATCATAAAGATATTGG	TAAACTTCAGGGTGACCAAAAAATCA
O89357_MOD01	CCAGTGCTCTAG	GATTCCTACGAC	GGTCAACAAATCATAAAGATATTGG	TAAACTTCAGGGTGACCAAAAAATCA
O89358_MOD01	CCAGTGCTCTAG	GCCTGACGATAA	GGTCAACAAATCATAAAGATATTGG	TAAACTTCAGGGTGACCAAAAAATCA
O89359_MOD01	CCAGTGCTCTAG	GCTTATTGTGCG	GGTCAACAAATCATAAAGATATTGG	TAAACTTCAGGGTGACCAAAAAATCA
O89360_MOD01	CCAGTGCTCTAG	TACTTAATGCGC	GGTCAACAAATCATAAAGATATTGG	TAAACTTCAGGGTGACCAAAAAATCA
O89361_MOD01	CCAGTGCTCTAG	TCCAGAACAGAC	GGTCAACAAATCATAAAGATATTGG	TAAACTTCAGGGTGACCAAAAAATCA
O89362_MOD01	CCAGTGCTCTAG	TCTACCAACGCG	GGTCAACAAATCATAAAGATATTGG	TAAACTTCAGGGTGACCAAAAAATCA
O89363_MOD01	CCAGTGCTCTAG	TCTGAGTTCGTG	GGTCAACAAATCATAAAGATATTGG	TAAACTTCAGGGTGACCAAAAAATCA
O89364_MOD01	CCAGTGCTCTAG	TCTGATGCGACC	GGTCAACAAATCATAAAGATATTGG	TAAACTTCAGGGTGACCAAAAAATCA
O89365_MOD01	CCAGTGCTCTAG	TGCGGCTTGGTT	GGTCAACAAATCATAAAGATATTGG	TAAACTTCAGGGTGACCAAAAAATCA
O89366_MOD01	CCTATAGGAGTT	AACTCGTGTCTG	GGTCAACAAATCATAAAGATATTGG	TAAACTTCAGGGTGACCAAAAAATCA
O89367_MOD01	CCTATAGGAGTT	ACAATTCGGCGA	GGTCAACAAATCATAAAGATATTGG	TAAACTTCAGGGTGACCAAAAAATCA
O89368_MOD01	CCTATAGGAGTT	ACCGAGGATGTA	GGTCAACAAATCATAAAGATATTGG	TAAACTTCAGGGTGACCAAAAAATCA
O89369_MOD01	CCTATAGGAGTT	ACGCTCATGTGT	GGTCAACAAATCATAAAGATATTGG	TAAACTTCAGGGTGACCAAAAAATCA
O89370_MOD01	CCTATAGGAGTT	ACGGTATAGCAT	GGTCAACAAATCATAAAGATATTGG	TAAACTTCAGGGTGACCAAAAAATCA
O89371_MOD01	CCTATAGGAGTT	ACGTTAGGTGCC	GGTCAACAAATCATAAAGATATTGG	TAAACTTCAGGGTGACCAAAAAATCA
O89372_MOD01	CCTATAGGAGTT	CAGGCCAGTCTA	GGTCAACAAATCATAAAGATATTGG	TAAACTTCAGGGTGACCAAAAAATCA
O89373_MOD01	CCTATAGGAGTT	CATCCTGCCTTG	GGTCAACAAATCATAAAGATATTGG	TAAACTTCAGGGTGACCAAAAAATCA
O89374_MOD01	CCTATAGGAGTT	CATGCAGTTAGT	GGTCAACAAATCATAAAGATATTGG	TAAACTTCAGGGTGACCAAAAAATCA
O89375_MOD01	CCTATAGGAGTT	CCAGTGCTCTAG	GGTCAACAAATCATAAAGATATTGG	TAAACTTCAGGGTGACCAAAAAATCA
O89376_MOD01	CCTATAGGAGTT	CCTATAGGAGTT	GGTCAACAAATCATAAAGATATTGG	TAAACTTCAGGGTGACCAAAAAATCA
O89377_MOD01	CCTATAGGAGTT	CGCTGTACGTCA	GGTCAACAAATCATAAAGATATTGG	TAAACTTCAGGGTGACCAAAAAATCA
O89378_MOD01	CCTATAGGAGTT	GAAGATCCATCG	GGTCAACAAATCATAAAGATATTGG	TAAACTTCAGGGTGACCAAAAAATCA
O89379_MOD01	CCTATAGGAGTT	GACGGTTCCATA	GGTCAACAAATCATAAAGATATTGG	TAAACTTCAGGGTGACCAAAAAATCA
O89380_MOD01	CCTATAGGAGTT	GATCTGCGTCTT	GGTCAACAAATCATAAAGATATTGG	TAAACTTCAGGGTGACCAAAAAATCA
O89381_MOD01	CCTATAGGAGTT	GATTCCTACGAC	GGTCAACAAATCATAAAGATATTGG	TAAACTTCAGGGTGACCAAAAAATCA
O89382_MOD01	CCTATAGGAGTT	GCCTGACGATAA	GGTCAACAAATCATAAAGATATTGG	TAAACTTCAGGGTGACCAAAAAATCA
O89383_MOD01	CCTATAGGAGTT	GCTTATTGTGCG	GGTCAACAAATCATAAAGATATTGG	TAAACTTCAGGGTGACCAAAAAATCA
O89384_MOD01	CCTATAGGAGTT	TACTTAATGCGC	GGTCAACAAATCATAAAGATATTGG	TAAACTTCAGGGTGACCAAAAAATCA
O89385_MOD01	CCTATAGGAGTT	TCCAGAACAGAC	GGTCAACAAATCATAAAGATATTGG	TAAACTTCAGGGTGACCAAAAAATCA
O89386_MOD01	CCTATAGGAGTT	TCTACCAACGCG	GGTCAACAAATCATAAAGATATTGG	TAAACTTCAGGGTGACCAAAAAATCA
O89387_MOD01	CCTATAGGAGTT	TCTGAGTTCGTG	GGTCAACAAATCATAAAGATATTGG	TAAACTTCAGGGTGACCAAAAAATCA
O89388_MOD01	CCTATAGGAGTT	TCTGATGCGACC	GGTCAACAAATCATAAAGATATTGG	TAAACTTCAGGGTGACCAAAAAATCA
O89389_MOD01	CCTATAGGAGTT	TGCGGCTTGGTT	GGTCAACAAATCATAAAGATATTGG	TAAACTTCAGGGTGACCAAAAAATCA
O89390_MOD01	CGCTGTACGTCA	AACTCGTGTCTG	GGTCAACAAATCATAAAGATATTGG	TAAACTTCAGGGTGACCAAAAAATCA
O89391_MOD01	CGCTGTACGTCA	ACAATTCGGCGA	GGTCAACAAATCATAAAGATATTGG	TAAACTTCAGGGTGACCAAAAAATCA
O89392_MOD01	CGCTGTACGTCA	ACCGAGGATGTA	GGTCAACAAATCATAAAGATATTGG	TAAACTTCAGGGTGACCAAAAAATCA
O89393_MOD01	CGCTGTACGTCA	ACGCTCATGTGT	GGTCAACAAATCATAAAGATATTGG	TAAACTTCAGGGTGACCAAAAAATCA
O89394_MOD01	CGCTGTACGTCA	ACGGTATAGCAT	GGTCAACAAATCATAAAGATATTGG	TAAACTTCAGGGTGACCAAAAAATCA
O89395_MOD01	CGCTGTACGTCA	ACGTTAGGTGCC	GGTCAACAAATCATAAAGATATTGG	TAAACTTCAGGGTGACCAAAAAATCA
O89396_MOD01	CGCTGTACGTCA	CAGGCCAGTCTA	GGTCAACAAATCATAAAGATATTGG	TAAACTTCAGGGTGACCAAAAAATCA
O89397_MOD01	CGCTGTACGTCA	CATCCTGCCTTG	GGTCAACAAATCATAAAGATATTGG	TAAACTTCAGGGTGACCAAAAAATCA
O89398_MOD01	CGCTGTACGTCA	CATGCAGTTAGT	GGTCAACAAATCATAAAGATATTGG	TAAACTTCAGGGTGACCAAAAAATCA
O89399_MOD01	CGCTGTACGTCA	CCAGTGCTCTAG	GGTCAACAAATCATAAAGATATTGG	TAAACTTCAGGGTGACCAAAAAATCA
O89400_MOD01	CGCTGTACGTCA	CCTATAGGAGTT	GGTCAACAAATCATAAAGATATTGG	TAAACTTCAGGGTGACCAAAAAATCA
O89401_MOD01	CGCTGTACGTCA	CGCTGTACGTCA	GGTCAACAAATCATAAAGATATTGG	TAAACTTCAGGGTGACCAAAAAATCA
O89402_MOD01	CGCTGTACGTCA	GAAGATCCATCG	GGTCAACAAATCATAAAGATATTGG	TAAACTTCAGGGTGACCAAAAAATCA
O89403_MOD01	CGCTGTACGTCA	GACGGTTCCATA	GGTCAACAAATCATAAAGATATTGG	TAAACTTCAGGGTGACCAAAAAATCA
O89404_MOD01	CGCTGTACGTCA	GATCTGCGTCTT	GGTCAACAAATCATAAAGATATTGG	TAAACTTCAGGGTGACCAAAAAATCA
O89405_MOD01	CGCTGTACGTCA	GATTCCTACGAC	GGTCAACAAATCATAAAGATATTGG	TAAACTTCAGGGTGACCAAAAAATCA
O89406_MOD01	CGCTGTACGTCA	GCCTGACGATAA	GGTCAACAAATCATAAAGATATTGG	TAAACTTCAGGGTGACCAAAAAATCA
O89407_MOD01	CGCTGTACGTCA	GCTTATTGTGCG	GGTCAACAAATCATAAAGATATTGG	TAAACTTCAGGGTGACCAAAAAATCA
O89408_MOD01	CGCTGTACGTCA	TACTTAATGCGC	GGTCAACAAATCATAAAGATATTGG	TAAACTTCAGGGTGACCAAAAAATCA
O89409_MOD01	CGCTGTACGTCA	TCCAGAACAGAC	GGTCAACAAATCATAAAGATATTGG	TAAACTTCAGGGTGACCAAAAAATCA
O89410_MOD01	CGCTGTACGTCA	TCTACCAACGCG	GGTCAACAAATCATAAAGATATTGG	TAAACTTCAGGGTGACCAAAAAATCA
O89411_MOD01	CGCTGTACGTCA	TCTGAGTTCGTG	GGTCAACAAATCATAAAGATATTGG	TAAACTTCAGGGTGACCAAAAAATCA
O89412_MOD01	CGCTGTACGTCA	TCTGATGCGACC	GGTCAACAAATCATAAAGATATTGG	TAAACTTCAGGGTGACCAAAAAATCA
O89477_MOD02	ACGCTCATGTGT	AACTCGTGTCTG	GGTCAACAAATCATAAAGATATTGG	TAAACTTCAGGGTGACCAAAAAATCA
O89478_MOD02	ACGCTCATGTGT	ACAATTCGGCGA	GGTCAACAAATCATAAAGATATTGG	TAAACTTCAGGGTGACCAAAAAATCA
O89479_MOD02	ACGCTCATGTGT	ACCGAGGATGTA	GGTCAACAAATCATAAAGATATTGG	TAAACTTCAGGGTGACCAAAAAATCA
O89480_MOD02	ACGCTCATGTGT	ACGCTCATGTGT	GGTCAACAAATCATAAAGATATTGG	TAAACTTCAGGGTGACCAAAAAATCA
O89481_MOD02	ACGCTCATGTGT	ACGGTATAGCAT	GGTCAACAAATCATAAAGATATTGG	TAAACTTCAGGGTGACCAAAAAATCA
O89482_MOD02	ACGCTCATGTGT	ACGTTAGGTGCC	GGTCAACAAATCATAAAGATATTGG	TAAACTTCAGGGTGACCAAAAAATCA
O89483_MOD02	ACGCTCATGTGT	CAGGCCAGTCTA	GGTCAACAAATCATAAAGATATTGG	TAAACTTCAGGGTGACCAAAAAATCA
O89484_MOD02	ACGCTCATGTGT	CATCCTGCCTTG	GGTCAACAAATCATAAAGATATTGG	TAAACTTCAGGGTGACCAAAAAATCA
O89485_MOD02	ACGCTCATGTGT	CATGCAGTTAGT	GGTCAACAAATCATAAAGATATTGG	TAAACTTCAGGGTGACCAAAAAATCA
O89486_MOD02	ACGCTCATGTGT	CCAGTGCTCTAG	GGTCAACAAATCATAAAGATATTGG	TAAACTTCAGGGTGACCAAAAAATCA
O89487_MOD02	ACGCTCATGTGT	CCTATAGGAGTT	GGTCAACAAATCATAAAGATATTGG	TAAACTTCAGGGTGACCAAAAAATCA
O89488_MOD02	ACGCTCATGTGT	CGCTGTACGTCA	GGTCAACAAATCATAAAGATATTGG	TAAACTTCAGGGTGACCAAAAAATCA
O89489_MOD02	ACGCTCATGTGT	GAAGATCCATCG	GGTCAACAAATCATAAAGATATTGG	TAAACTTCAGGGTGACCAAAAAATCA
O89490_MOD02	ACGCTCATGTGT	GACGGTTCCATA	GGTCAACAAATCATAAAGATATTGG	TAAACTTCAGGGTGACCAAAAAATCA
O89491_MOD02	ACGCTCATGTGT	GATCTGCGTCTT	GGTCAACAAATCATAAAGATATTGG	TAAACTTCAGGGTGACCAAAAAATCA
O89492_MOD02	ACGCTCATGTGT	GATTCCTACGAC	GGTCAACAAATCATAAAGATATTGG	TAAACTTCAGGGTGACCAAAAAATCA
O89493_MOD02	ACGCTCATGTGT	GCCTGACGATAA	GGTCAACAAATCATAAAGATATTGG	TAAACTTCAGGGTGACCAAAAAATCA
O89494_MOD02	ACGCTCATGTGT	GCTTATTGTGCG	GGTCAACAAATCATAAAGATATTGG	TAAACTTCAGGGTGACCAAAAAATCA
O89495_MOD02	ACGCTCATGTGT	TACTTAATGCGC	GGTCAACAAATCATAAAGATATTGG	TAAACTTCAGGGTGACCAAAAAATCA
O89496_MOD02	ACGCTCATGTGT	TCCAGAACAGAC	GGTCAACAAATCATAAAGATATTGG	TAAACTTCAGGGTGACCAAAAAATCA
O89497_MOD02	ACGCTCATGTGT	TCTACCAACGCG	GGTCAACAAATCATAAAGATATTGG	TAAACTTCAGGGTGACCAAAAAATCA
O89498_MOD02	ACGCTCATGTGT	TCTGAGTTCGTG	GGTCAACAAATCATAAAGATATTGG	TAAACTTCAGGGTGACCAAAAAATCA
O89499_MOD02	ACGCTCATGTGT	TCTGATGCGACC	GGTCAACAAATCATAAAGATATTGG	TAAACTTCAGGGTGACCAAAAAATCA
O89500_MOD02	ACGCTCATGTGT	TGCGGCTTGGTT	GGTCAACAAATCATAAAGATATTGG	TAAACTTCAGGGTGACCAAAAAATCA
O89793_MOD06	GCCTGACGATAA	AACTCGTGTCTG	GGTCAACAAATCATAAAGATATTGG	TAAACTTCAGGGTGACCAAAAAATCA
O89794_MOD06	GCCTGACGATAA	ACAATTCGGCGA	GGTCAACAAATCATAAAGATATTGG	TAAACTTCAGGGTGACCAAAAAATCA
O89795_MOD06	GCCTGACGATAA	ACCGAGGATGTA	GGTCAACAAATCATAAAGATATTGG	TAAACTTCAGGGTGACCAAAAAATCA
O89796_MOD06	GCCTGACGATAA	ACGCTCATGTGT	GGTCAACAAATCATAAAGATATTGG	TAAACTTCAGGGTGACCAAAAAATCA
O89797_MOD06	GCCTGACGATAA	ACGGTATAGCAT	GGTCAACAAATCATAAAGATATTGG	TAAACTTCAGGGTGACCAAAAAATCA
O89798_MOD06	GCCTGACGATAA	ACGTTAGGTGCC	GGTCAACAAATCATAAAGATATTGG	TAAACTTCAGGGTGACCAAAAAATCA
O89799_MOD06	GCCTGACGATAA	CAGGCCAGTCTA	GGTCAACAAATCATAAAGATATTGG	TAAACTTCAGGGTGACCAAAAAATCA
O89800_MOD06	GCCTGACGATAA	CATCCTGCCTTG	GGTCAACAAATCATAAAGATATTGG	TAAACTTCAGGGTGACCAAAAAATCA
O89801_MOD06	GCCTGACGATAA	CATGCAGTTAGT	GGTCAACAAATCATAAAGATATTGG	TAAACTTCAGGGTGACCAAAAAATCA
O89802_MOD06	GCCTGACGATAA	CCAGTGCTCTAG	GGTCAACAAATCATAAAGATATTGG	TAAACTTCAGGGTGACCAAAAAATCA
O89803_MOD06	GCCTGACGATAA	CCTATAGGAGTT	GGTCAACAAATCATAAAGATATTGG	TAAACTTCAGGGTGACCAAAAAATCA
O89804_MOD06	GCCTGACGATAA	CGCTGTACGTCA	GGTCAACAAATCATAAAGATATTGG	TAAACTTCAGGGTGACCAAAAAATCA
O89805_MOD06	GCCTGACGATAA	GAAGATCCATCG	GGTCAACAAATCATAAAGATATTGG	TAAACTTCAGGGTGACCAAAAAATCA
O89806_MOD06	GCCTGACGATAA	GACGGTTCCATA	GGTCAACAAATCATAAAGATATTGG	TAAACTTCAGGGTGACCAAAAAATCA
O89807_MOD06	GCCTGACGATAA	GATCTGCGTCTT	GGTCAACAAATCATAAAGATATTGG	TAAACTTCAGGGTGACCAAAAAATCA
O89808_MOD06	GCCTGACGATAA	GATTCCTACGAC	GGTCAACAAATCATAAAGATATTGG	TAAACTTCAGGGTGACCAAAAAATCA
O89809_MOD06	GCCTGACGATAA	GCCTGACGATAA	GGTCAACAAATCATAAAGATATTGG	TAAACTTCAGGGTGACCAAAAAATCA
O89810_MOD06	GCCTGACGATAA	GCTTATTGTGCG	GGTCAACAAATCATAAAGATATTGG	TAAACTTCAGGGTGACCAAAAAATCA
O89811_MOD06	GCCTGACGATAA	TACTTAATGCGC	GGTCAACAAATCATAAAGATATTGG	TAAACTTCAGGGTGACCAAAAAATCA
O89812_MOD06	GCCTGACGATAA	TCCAGAACAGAC	GGTCAACAAATCATAAAGATATTGG	TAAACTTCAGGGTGACCAAAAAATCA
O89813_MOD06	GCCTGACGATAA	TCTACCAACGCG	GGTCAACAAATCATAAAGATATTGG	TAAACTTCAGGGTGACCAAAAAATCA
O89814_MOD06	GCCTGACGATAA	TCTGAGTTCGTG	GGTCAACAAATCATAAAGATATTGG	TAAACTTCAGGGTGACCAAAAAATCA
O89815_MOD06	GCCTGACGATAA	TCTGATGCGACC	GGTCAACAAATCATAAAGATATTGG	TAAACTTCAGGGTGACCAAAAAATCA
O89817_MOD06	GCTTATTGTGCG	AACTCGTGTCTG	GGTCAACAAATCATAAAGATATTGG	TAAACTTCAGGGTGACCAAAAAATCA
O89818_MOD06	GCTTATTGTGCG	ACAATTCGGCGA	GGTCAACAAATCATAAAGATATTGG	TAAACTTCAGGGTGACCAAAAAATCA
O89819_MOD06	GCTTATTGTGCG	ACCGAGGATGTA	GGTCAACAAATCATAAAGATATTGG	TAAACTTCAGGGTGACCAAAAAATCA
O89820_MOD06	GCTTATTGTGCG	ACGCTCATGTGT	GGTCAACAAATCATAAAGATATTGG	TAAACTTCAGGGTGACCAAAAAATCA
O89821_MOD06	GCTTATTGTGCG	ACGGTATAGCAT	GGTCAACAAATCATAAAGATATTGG	TAAACTTCAGGGTGACCAAAAAATCA
O89822_MOD06	GCTTATTGTGCG	ACGTTAGGTGCC	GGTCAACAAATCATAAAGATATTGG	TAAACTTCAGGGTGACCAAAAAATCA
O89823_MOD06	GCTTATTGTGCG	CAGGCCAGTCTA	GGTCAACAAATCATAAAGATATTGG	TAAACTTCAGGGTGACCAAAAAATCA
O89824_MOD06	GCTTATTGTGCG	CATCCTGCCTTG	GGTCAACAAATCATAAAGATATTGG	TAAACTTCAGGGTGACCAAAAAATCA
O89825_MOD06	GCTTATTGTGCG	CATGCAGTTAGT	GGTCAACAAATCATAAAGATATTGG	TAAACTTCAGGGTGACCAAAAAATCA
O89826_MOD06	GCTTATTGTGCG	CCAGTGCTCTAG	GGTCAACAAATCATAAAGATATTGG	TAAACTTCAGGGTGACCAAAAAATCA
O89827_MOD06	GCTTATTGTGCG	CCTATAGGAGTT	GGTCAACAAATCATAAAGATATTGG	TAAACTTCAGGGTGACCAAAAAATCA
O89828_MOD06	GCTTATTGTGCG	CGCTGTACGTCA	GGTCAACAAATCATAAAGATATTGG	TAAACTTCAGGGTGACCAAAAAATCA
O89829_MOD06	GCTTATTGTGCG	GAAGATCCATCG	GGTCAACAAATCATAAAGATATTGG	TAAACTTCAGGGTGACCAAAAAATCA
O89830_MOD06	GCTTATTGTGCG	GACGGTTCCATA	GGTCAACAAATCATAAAGATATTGG	TAAACTTCAGGGTGACCAAAAAATCA
O89831_MOD06	GCTTATTGTGCG	GATCTGCGTCTT	GGTCAACAAATCATAAAGATATTGG	TAAACTTCAGGGTGACCAAAAAATCA
O89832_MOD06	GCTTATTGTGCG	GATTCCTACGAC	GGTCAACAAATCATAAAGATATTGG	TAAACTTCAGGGTGACCAAAAAATCA
O89833_MOD06	GCTTATTGTGCG	GCCTGACGATAA	GGTCAACAAATCATAAAGATATTGG	TAAACTTCAGGGTGACCAAAAAATCA
O89834_MOD06	GCTTATTGTGCG	GCTTATTGTGCG	GGTCAACAAATCATAAAGATATTGG	TAAACTTCAGGGTGACCAAAAAATCA
O89835_MOD06	GCTTATTGTGCG	TACTTAATGCGC	GGTCAACAAATCATAAAGATATTGG	TAAACTTCAGGGTGACCAAAAAATCA
O89836_MOD06	GCTTATTGTGCG	TCCAGAACAGAC	GGTCAACAAATCATAAAGATATTGG	TAAACTTCAGGGTGACCAAAAAATCA
O89837_MOD06	GCTTATTGTGCG	TCTACCAACGCG	GGTCAACAAATCATAAAGATATTGG	TAAACTTCAGGGTGACCAAAAAATCA
O89838_MOD06	GCTTATTGTGCG	TCTGAGTTCGTG	GGTCAACAAATCATAAAGATATTGG	TAAACTTCAGGGTGACCAAAAAATCA
O89839_MOD06	GCTTATTGTGCG	TCTGATGCGACC	GGTCAACAAATCATAAAGATATTGG	TAAACTTCAGGGTGACCAAAAAATCA
O89841_MOD06	TACTTAATGCGC	AACTCGTGTCTG	GGTCAACAAATCATAAAGATATTGG	TAAACTTCAGGGTGACCAAAAAATCA
O89842_MOD06	TACTTAATGCGC	ACAATTCGGCGA	GGTCAACAAATCATAAAGATATTGG	TAAACTTCAGGGTGACCAAAAAATCA
O89843_MOD06	TACTTAATGCGC	ACCGAGGATGTA	GGTCAACAAATCATAAAGATATTGG	TAAACTTCAGGGTGACCAAAAAATCA
O89844_MOD06	TACTTAATGCGC	ACGCTCATGTGT	GGTCAACAAATCATAAAGATATTGG	TAAACTTCAGGGTGACCAAAAAATCA
O89845_MOD06	TACTTAATGCGC	ACGGTATAGCAT	GGTCAACAAATCATAAAGATATTGG	TAAACTTCAGGGTGACCAAAAAATCA
O89846_MOD06	TACTTAATGCGC	ACGTTAGGTGCC	GGTCAACAAATCATAAAGATATTGG	TAAACTTCAGGGTGACCAAAAAATCA
O89847_MOD06	TACTTAATGCGC	CAGGCCAGTCTA	GGTCAACAAATCATAAAGATATTGG	TAAACTTCAGGGTGACCAAAAAATCA
O89848_MOD06	TACTTAATGCGC	CATCCTGCCTTG	GGTCAACAAATCATAAAGATATTGG	TAAACTTCAGGGTGACCAAAAAATCA
O89849_MOD06	TACTTAATGCGC	CATGCAGTTAGT	GGTCAACAAATCATAAAGATATTGG	TAAACTTCAGGGTGACCAAAAAATCA
O89850_MOD06	TACTTAATGCGC	CCAGTGCTCTAG	GGTCAACAAATCATAAAGATATTGG	TAAACTTCAGGGTGACCAAAAAATCA
O89851_MOD06	TACTTAATGCGC	CCTATAGGAGTT	GGTCAACAAATCATAAAGATATTGG	TAAACTTCAGGGTGACCAAAAAATCA
O89852_MOD06	TACTTAATGCGC	CGCTGTACGTCA	GGTCAACAAATCATAAAGATATTGG	TAAACTTCAGGGTGACCAAAAAATCA
O89853_MOD06	TACTTAATGCGC	GAAGATCCATCG	GGTCAACAAATCATAAAGATATTGG	TAAACTTCAGGGTGACCAAAAAATCA
O89854_MOD06	TACTTAATGCGC	GACGGTTCCATA	GGTCAACAAATCATAAAGATATTGG	TAAACTTCAGGGTGACCAAAAAATCA
O89855_MOD06	TACTTAATGCGC	GATCTGCGTCTT	GGTCAACAAATCATAAAGATATTGG	TAAACTTCAGGGTGACCAAAAAATCA
O89856_MOD06	TACTTAATGCGC	GATTCCTACGAC	GGTCAACAAATCATAAAGATATTGG	TAAACTTCAGGGTGACCAAAAAATCA
O89857_MOD06	TACTTAATGCGC	GCCTGACGATAA	GGTCAACAAATCATAAAGATATTGG	TAAACTTCAGGGTGACCAAAAAATCA
O89858_MOD06	TACTTAATGCGC	GCTTATTGTGCG	GGTCAACAAATCATAAAGATATTGG	TAAACTTCAGGGTGACCAAAAAATCA
O89859_MOD06	TACTTAATGCGC	TACTTAATGCGC	GGTCAACAAATCATAAAGATATTGG	TAAACTTCAGGGTGACCAAAAAATCA
O89860_MOD06	TACTTAATGCGC	TCCAGAACAGAC	GGTCAACAAATCATAAAGATATTGG	TAAACTTCAGGGTGACCAAAAAATCA
O89861_MOD06	TACTTAATGCGC	TCTACCAACGCG	GGTCAACAAATCATAAAGATATTGG	TAAACTTCAGGGTGACCAAAAAATCA
O89862_MOD06	TACTTAATGCGC	TCTGAGTTCGTG	GGTCAACAAATCATAAAGATATTGG	TAAACTTCAGGGTGACCAAAAAATCA
O89863_MOD06	TACTTAATGCGC	TCTGATGCGACC	GGTCAACAAATCATAAAGATATTGG	TAAACTTCAGGGTGACCAAAAAATCA
O89865_MOD06	TCCAGAACAGAC	AACTCGTGTCTG	GGTCAACAAATCATAAAGATATTGG	TAAACTTCAGGGTGACCAAAAAATCA
O89866_MOD06	TCCAGAACAGAC	ACAATTCGGCGA	GGTCAACAAATCATAAAGATATTGG	TAAACTTCAGGGTGACCAAAAAATCA
O89867_MOD06	TCCAGAACAGAC	ACCGAGGATGTA	GGTCAACAAATCATAAAGATATTGG	TAAACTTCAGGGTGACCAAAAAATCA
O89868_MOD06	TCCAGAACAGAC	ACGCTCATGTGT	GGTCAACAAATCATAAAGATATTGG	TAAACTTCAGGGTGACCAAAAAATCA
O89869_MOD06	TCCAGAACAGAC	ACGGTATAGCAT	GGTCAACAAATCATAAAGATATTGG	TAAACTTCAGGGTGACCAAAAAATCA
O89870_MOD06	TCCAGAACAGAC	ACGTTAGGTGCC	GGTCAACAAATCATAAAGATATTGG	TAAACTTCAGGGTGACCAAAAAATCA
O89871_MOD06	TCCAGAACAGAC	CAGGCCAGTCTA	GGTCAACAAATCATAAAGATATTGG	TAAACTTCAGGGTGACCAAAAAATCA
O89872_MOD06	TCCAGAACAGAC	CATCCTGCCTTG	GGTCAACAAATCATAAAGATATTGG	TAAACTTCAGGGTGACCAAAAAATCA
O89873_MOD06	TCCAGAACAGAC	CATGCAGTTAGT	GGTCAACAAATCATAAAGATATTGG	TAAACTTCAGGGTGACCAAAAAATCA
O89874_MOD06	TCCAGAACAGAC	CCAGTGCTCTAG	GGTCAACAAATCATAAAGATATTGG	TAAACTTCAGGGTGACCAAAAAATCA
O89875_MOD06	TCCAGAACAGAC	CCTATAGGAGTT	GGTCAACAAATCATAAAGATATTGG	TAAACTTCAGGGTGACCAAAAAATCA
O89876_MOD06	TCCAGAACAGAC	CGCTGTACGTCA	GGTCAACAAATCATAAAGATATTGG	TAAACTTCAGGGTGACCAAAAAATCA
O89877_MOD06	TCCAGAACAGAC	GAAGATCCATCG	GGTCAACAAATCATAAAGATATTGG	TAAACTTCAGGGTGACCAAAAAATCA
O89878_MOD06	TCCAGAACAGAC	GACGGTTCCATA	GGTCAACAAATCATAAAGATATTGG	TAAACTTCAGGGTGACCAAAAAATCA
O89879_MOD06	TCCAGAACAGAC	GATCTGCGTCTT	GGTCAACAAATCATAAAGATATTGG	TAAACTTCAGGGTGACCAAAAAATCA
O89880_MOD06	TCCAGAACAGAC	GATTCCTACGAC	GGTCAACAAATCATAAAGATATTGG	TAAACTTCAGGGTGACCAAAAAATCA
O89881_MOD06	TCCAGAACAGAC	GCCTGACGATAA	GGTCAACAAATCATAAAGATATTGG	TAAACTTCAGGGTGACCAAAAAATCA
O89882_MOD06	TCCAGAACAGAC	GCTTATTGTGCG	GGTCAACAAATCATAAAGATATTGG	TAAACTTCAGGGTGACCAAAAAATCA
O89883_MOD06	TCCAGAACAGAC	TACTTAATGCGC	GGTCAACAAATCATAAAGATATTGG	TAAACTTCAGGGTGACCAAAAAATCA
O89884_MOD06	TCCAGAACAGAC	TCCAGAACAGAC	GGTCAACAAATCATAAAGATATTGG	TAAACTTCAGGGTGACCAAAAAATCA
O89885_MOD06	TCCAGAACAGAC	TCTACCAACGCG	GGTCAACAAATCATAAAGATATTGG	TAAACTTCAGGGTGACCAAAAAATCA
O89886_MOD06	TCCAGAACAGAC	TCTGAGTTCGTG	GGTCAACAAATCATAAAGATATTGG	TAAACTTCAGGGTGACCAAAAAATCA
O89887_MOD06	TCCAGAACAGAC	TCTGATGCGACC	GGTCAACAAATCATAAAGATATTGG	TAAACTTCAGGGTGACCAAAAAATCA
OnegD412H_	TCCAGAACAGAC	TGCGGCTTGGTT	GGTCAACAAATCATAAAGATATTGG	TAAACTTCAGGGTGACCAAAAAATCA
OnegD43H_MOD06	GCCTGACGATAA	TGCGGCTTGGTT	GGTCAACAAATCATAAAGATATTGG	TAAACTTCAGGGTGACCAAAAAATCA
OnegD46H_MOD06	GCTTATTGTGCG	TGCGGCTTGGTT	GGTCAACAAATCATAAAGATATTGG	TAAACTTCAGGGTGACCAAAAAATCA
OnegD49H_MOD06	TACTTAATGCGC	TGCGGCTTGGTT	GGTCAACAAATCATAAAGATATTGG	TAAACTTCAGGGTGACCAAAAAATCA
OnegOD0112H_	CGCTGTACGTCA	TGCGGCTTGGTT	GGTCAACAAATCATAAAGATATTGG	TAAACTTCAGGGTGACCAAAAAATCA
OnegOD599H_MOD59	TCTGATGCGACC	TGCGGCTTGGTT	GGTCAACAAATCATAAAGATATTGG	TAAACTTCAGGGTGACCAAAAAATCA
OnegOD6712H_MOD67	TGCGGCTTGGTT	TGCGGCTTGGTT	GGTCAACAAATCATAAAGATATTGG	TAAACTTCAGGGTGACCAAAAAATCA
